# Supplementary material for: Glutamine catabolism supports amino acid biosynthesis and suppresses the integrated stress response to promote photoreceptor survival
Source: eLife. 2025 May 21;13:RP100747. doi: 10.7554/eLife.100747 (PMC12094702; doi:10.7554/eLife.100747)
Supplement: Figure 1—source data 2. [file elife-100747-fig1-data2.zip]

Archive with 58 entries (55 files):
- Figure 1 - Source Data 2 (original western files)/
- Figure 1 - Source Data 2 (original western files)/gls-mo-ptg/
- Figure 1 - Source Data 2 (original western files)/gls-mo-ptg/2022-1118-154646.tif
- Figure 1 - Source Data 2 (original western files)/gls-mo-ptg/2022-1118-154646_pub.tif
- Figure 1 - Source Data 2 (original western files)/gls-mo-ptg/2022-1118-154648.tif
- Figure 1 - Source Data 2 (original western files)/gls-mo-ptg/2022-1118-154648_pub.tif
- Figure 1 - Source Data 2 (original western files)/gls-mo-ptg/2022-1118-154649.tif
- Figure 1 - Source Data 2 (original western files)/gls-mo-ptg/2022-1118-154649_pub.tif
- Figure 1 - Source Data 2 (original western files)/gls-mo-ptg/S1F1-1118-154650.tif
- Figure 1 - Source Data 2 (original western files)/gls-mo-ptg/S1F1-1118-154650_pub.tif
- Figure 1 - Source Data 2 (original western files)/gls-mo-ptg/S1F10-1118-154705.tif
- Figure 1 - Source Data 2 (original western files)/gls-mo-ptg/S1F10-1118-154705_pub.tif
- Figure 1 - Source Data 2 (original western files)/gls-mo-ptg/S1F2-1118-154652.tif
- Figure 1 - Source Data 2 (original western files)/gls-mo-ptg/S1F2-1118-154652_pub.tif
- Figure 1 - Source Data 2 (original western files)/gls-mo-ptg/S1F3-1118-154654.tif
- Figure 1 - Source Data 2 (original western files)/gls-mo-ptg/S1F3-1118-154654_pub.tif
- Figure 1 - Source Data 2 (original western files)/gls-mo-ptg/S1F4-1118-154655.tif
- Figure 1 - Source Data 2 (original western files)/gls-mo-ptg/S1F4-1118-154655_pub.tif
- Figure 1 - Source Data 2 (original western files)/gls-mo-ptg/S1F5-1118-154657.tif
- Figure 1 - Source Data 2 (original western files)/gls-mo-ptg/S1F5-1118-154657_pub.tif
- Figure 1 - Source Data 2 (original western files)/gls-mo-ptg/S1F6-1118-154659.tif
- Figure 1 - Source Data 2 (original western files)/gls-mo-ptg/S1F6-1118-154659_pub.tif
- Figure 1 - Source Data 2 (original western files)/gls-mo-ptg/S1F7-1118-154700.tif
- Figure 1 - Source Data 2 (original western files)/gls-mo-ptg/S1F7-1118-154700_pub.jpg
- Figure 1 - Source Data 2 (original western files)/gls-mo-ptg/S1F7-1118-154700_pub.tif
- Figure 1 - Source Data 2 (original western files)/gls-mo-ptg/S1F8-1118-154702.tif
- Figure 1 - Source Data 2 (original western files)/gls-mo-ptg/S1F8-1118-154702_pub.tif
- Figure 1 - Source Data 2 (original western files)/gls-mo-ptg/S1F9-1118-154704.tif
- Figure 1 - Source Data 2 (original western files)/gls-mo-ptg/S1F9-1118-154704_pub.tif
- Figure 1 - Source Data 2 (original western files)/hsp90/
- Figure 1 - Source Data 2 (original western files)/hsp90/2022-1118-155132.tif
- Figure 1 - Source Data 2 (original western files)/hsp90/2022-1118-155132_pub.pdf
- Figure 1 - Source Data 2 (original western files)/hsp90/2022-1118-155132_pub.tif
- Figure 1 - Source Data 2 (original western files)/hsp90/2022-1118-155134.tif
- Figure 1 - Source Data 2 (original western files)/hsp90/2022-1118-155134_pub.tif
- Figure 1 - Source Data 2 (original western files)/hsp90/2022-1118-155136.tif
- Figure 1 - Source Data 2 (original western files)/hsp90/2022-1118-155136_pub.tif
- Figure 1 - Source Data 2 (original western files)/hsp90/S2F1-1118-155137.tif
- Figure 1 - Source Data 2 (original western files)/hsp90/S2F1-1118-155137_pub.tif
- Figure 1 - Source Data 2 (original western files)/hsp90/S2F10-1118-155153.tif
- Figure 1 - Source Data 2 (original western files)/hsp90/S2F10-1118-155153_pub.tif
- Figure 1 - Source Data 2 (original western files)/hsp90/S2F2-1118-155139.tif
- Figure 1 - Source Data 2 (original western files)/hsp90/S2F2-1118-155139_pub.tif
- Figure 1 - Source Data 2 (original western files)/hsp90/S2F3-1118-155141.tif
- Figure 1 - Source Data 2 (original western files)/hsp90/S2F3-1118-155141_pub.tif
- Figure 1 - Source Data 2 (original western files)/hsp90/S2F4-1118-155143.tif
- Figure 1 - Source Data 2 (original western files)/hsp90/S2F4-1118-155143_pub.tif
- Figure 1 - Source Data 2 (original western files)/hsp90/S2F5-1118-155144.tif
- Figure 1 - Source Data 2 (original western files)/hsp90/S2F5-1118-155144_pub.tif
- Figure 1 - Source Data 2 (original western files)/hsp90/S2F6-1118-155146.tif
- Figure 1 - Source Data 2 (original western files)/hsp90/S2F6-1118-155146_pub.tif
- Figure 1 - Source Data 2 (original western files)/hsp90/S2F7-1118-155148.tif
- Figure 1 - Source Data 2 (original western files)/hsp90/S2F7-1118-155148_pub.jpg
- Figure 1 - Source Data 2 (original western files)/hsp90/S2F7-1118-155148_pub.tif
- Figure 1 - Source Data 2 (original western files)/hsp90/S2F8-1118-155149.tif
- Figure 1 - Source Data 2 (original western files)/hsp90/S2F8-1118-155149_pub.tif
- Figure 1 - Source Data 2 (original western files)/hsp90/S2F9-1118-155151.tif
- Figure 1 - Source Data 2 (original western files)/hsp90/S2F9-1118-155151_pub.tif
