# Supplementary material for: Glutamine catabolism supports amino acid biosynthesis and suppresses the integrated stress response to promote photoreceptor survival
Source: eLife. 2025 May 21;13:RP100747. doi: 10.7554/eLife.100747 (PMC12094702; doi:10.7554/eLife.100747)
Supplement: Figure 1—figure supplement 1—source data 2. [file elife-100747-fig1-figsupp1-data2.zip]

Archive with 83 entries (79 files):
- Figure 1 - Figure Supplement 1 - Source Data 2 (original western files)/
- Figure 1 - Figure Supplement 1 - Source Data 2 (original western files)/gls_Proteintech_pico/
- Figure 1 - Figure Supplement 1 - Source Data 2 (original western files)/gls_Proteintech_pico/2022-0422-161107.tif
- Figure 1 - Figure Supplement 1 - Source Data 2 (original western files)/gls_Proteintech_pico/2022-0422-161107_pub.tif
- Figure 1 - Figure Supplement 1 - Source Data 2 (original western files)/gls_Proteintech_pico/2022-0422-161108.tif
- Figure 1 - Figure Supplement 1 - Source Data 2 (original western files)/gls_Proteintech_pico/2022-0422-161108_pub.tif
- Figure 1 - Figure Supplement 1 - Source Data 2 (original western files)/gls_Proteintech_pico/2022-0422-161110.tif
- Figure 1 - Figure Supplement 1 - Source Data 2 (original western files)/gls_Proteintech_pico/2022-0422-161110_pub.tif
- Figure 1 - Figure Supplement 1 - Source Data 2 (original western files)/gls_Proteintech_pico/S1F1-0422-161111.tif
- Figure 1 - Figure Supplement 1 - Source Data 2 (original western files)/gls_Proteintech_pico/S1F1-0422-161111_pub.tif
- Figure 1 - Figure Supplement 1 - Source Data 2 (original western files)/gls_Proteintech_pico/S1F10-0422-161125.tif
- Figure 1 - Figure Supplement 1 - Source Data 2 (original western files)/gls_Proteintech_pico/S1F10-0422-161125_pub.jpg
- Figure 1 - Figure Supplement 1 - Source Data 2 (original western files)/gls_Proteintech_pico/S1F10-0422-161125_pub.tif
- Figure 1 - Figure Supplement 1 - Source Data 2 (original western files)/gls_Proteintech_pico/S1F2-0422-161113.tif
- Figure 1 - Figure Supplement 1 - Source Data 2 (original western files)/gls_Proteintech_pico/S1F2-0422-161113_pub.tif
- Figure 1 - Figure Supplement 1 - Source Data 2 (original western files)/gls_Proteintech_pico/S1F3-0422-161114.tif
- Figure 1 - Figure Supplement 1 - Source Data 2 (original western files)/gls_Proteintech_pico/S1F3-0422-161114_pub.tif
- Figure 1 - Figure Supplement 1 - Source Data 2 (original western files)/gls_Proteintech_pico/S1F4-0422-161116.tif
- Figure 1 - Figure Supplement 1 - Source Data 2 (original western files)/gls_Proteintech_pico/S1F4-0422-161116_pub.tif
- Figure 1 - Figure Supplement 1 - Source Data 2 (original western files)/gls_Proteintech_pico/S1F5-0422-161118.tif
- Figure 1 - Figure Supplement 1 - Source Data 2 (original western files)/gls_Proteintech_pico/S1F5-0422-161118_pub.tif
- Figure 1 - Figure Supplement 1 - Source Data 2 (original western files)/gls_Proteintech_pico/S1F6-0422-161119.tif
- Figure 1 - Figure Supplement 1 - Source Data 2 (original western files)/gls_Proteintech_pico/S1F6-0422-161119_pub.tif
- Figure 1 - Figure Supplement 1 - Source Data 2 (original western files)/gls_Proteintech_pico/S1F7-0422-161121.tif
- Figure 1 - Figure Supplement 1 - Source Data 2 (original western files)/gls_Proteintech_pico/S1F7-0422-161121_pub.tif
- Figure 1 - Figure Supplement 1 - Source Data 2 (original western files)/gls_Proteintech_pico/S1F8-0422-161122.tif
- Figure 1 - Figure Supplement 1 - Source Data 2 (original western files)/gls_Proteintech_pico/S1F8-0422-161122_pub.tif
- Figure 1 - Figure Supplement 1 - Source Data 2 (original western files)/gls_Proteintech_pico/S1F9-0422-161123.tif
- Figure 1 - Figure Supplement 1 - Source Data 2 (original western files)/gls_Proteintech_pico/S1F9-0422-161123_pub.tif
- Figure 1 - Figure Supplement 1 - Source Data 2 (original western files)/hsp90_cyto_pico/
- Figure 1 - Figure Supplement 1 - Source Data 2 (original western files)/hsp90_cyto_pico/2022-0425-122601.tif
- Figure 1 - Figure Supplement 1 - Source Data 2 (original western files)/hsp90_cyto_pico/2022-0425-122601_pub.tif
- Figure 1 - Figure Supplement 1 - Source Data 2 (original western files)/hsp90_cyto_pico/2022-0425-122603.tif
- Figure 1 - Figure Supplement 1 - Source Data 2 (original western files)/hsp90_cyto_pico/2022-0425-122603_pub.tif
- Figure 1 - Figure Supplement 1 - Source Data 2 (original western files)/hsp90_cyto_pico/2022-0425-122605.tif
- Figure 1 - Figure Supplement 1 - Source Data 2 (original western files)/hsp90_cyto_pico/2022-0425-122605_pub.tif
- Figure 1 - Figure Supplement 1 - Source Data 2 (original western files)/hsp90_cyto_pico/S1F1-0425-122607.tif
- Figure 1 - Figure Supplement 1 - Source Data 2 (original western files)/hsp90_cyto_pico/S1F1-0425-122607_pub.tif
- Figure 1 - Figure Supplement 1 - Source Data 2 (original western files)/hsp90_cyto_pico/S1F10-0425-122621.tif
- Figure 1 - Figure Supplement 1 - Source Data 2 (original western files)/hsp90_cyto_pico/S1F10-0425-122621_pub.tif
- Figure 1 - Figure Supplement 1 - Source Data 2 (original western files)/hsp90_cyto_pico/S1F2-0425-122608.tif
- Figure 1 - Figure Supplement 1 - Source Data 2 (original western files)/hsp90_cyto_pico/S1F2-0425-122608_pub.tif
- Figure 1 - Figure Supplement 1 - Source Data 2 (original western files)/hsp90_cyto_pico/S1F3-0425-122610.tif
- Figure 1 - Figure Supplement 1 - Source Data 2 (original western files)/hsp90_cyto_pico/S1F3-0425-122610_pub.tif
- Figure 1 - Figure Supplement 1 - Source Data 2 (original western files)/hsp90_cyto_pico/S1F4-0425-122611.tif
- Figure 1 - Figure Supplement 1 - Source Data 2 (original western files)/hsp90_cyto_pico/S1F4-0425-122611_pub.tif
- Figure 1 - Figure Supplement 1 - Source Data 2 (original western files)/hsp90_cyto_pico/S1F5-0425-122613.tif
- Figure 1 - Figure Supplement 1 - Source Data 2 (original western files)/hsp90_cyto_pico/S1F5-0425-122613_pub.tif
- Figure 1 - Figure Supplement 1 - Source Data 2 (original western files)/hsp90_cyto_pico/S1F6-0425-122615.tif
- Figure 1 - Figure Supplement 1 - Source Data 2 (original western files)/hsp90_cyto_pico/S1F6-0425-122615_pub.tif
- Figure 1 - Figure Supplement 1 - Source Data 2 (original western files)/hsp90_cyto_pico/S1F7-0425-122616.tif
- Figure 1 - Figure Supplement 1 - Source Data 2 (original western files)/hsp90_cyto_pico/S1F7-0425-122616_pub.tif
- Figure 1 - Figure Supplement 1 - Source Data 2 (original western files)/hsp90_cyto_pico/S1F8-0425-122618.tif
- Figure 1 - Figure Supplement 1 - Source Data 2 (original western files)/hsp90_cyto_pico/S1F8-0425-122618_pub.tif
- Figure 1 - Figure Supplement 1 - Source Data 2 (original western files)/hsp90_cyto_pico/S1F9-0425-122620.tif
- Figure 1 - Figure Supplement 1 - Source Data 2 (original western files)/hsp90_cyto_pico/S1F9-0425-122620_pub.tif
- Figure 1 - Figure Supplement 1 - Source Data 2 (original western files)/Tim23_mito_pico/
- Figure 1 - Figure Supplement 1 - Source Data 2 (original western files)/Tim23_mito_pico/2022-0422-161438.tif
- Figure 1 - Figure Supplement 1 - Source Data 2 (original western files)/Tim23_mito_pico/2022-0422-161438_pub.tif
- Figure 1 - Figure Supplement 1 - Source Data 2 (original western files)/Tim23_mito_pico/2022-0422-161440.tif
- Figure 1 - Figure Supplement 1 - Source Data 2 (original western files)/Tim23_mito_pico/2022-0422-161440_pub.tif
- Figure 1 - Figure Supplement 1 - Source Data 2 (original western files)/Tim23_mito_pico/2022-0422-161441.tif
- Figure 1 - Figure Supplement 1 - Source Data 2 (original western files)/Tim23_mito_pico/2022-0422-161441_pub.tif
- Figure 1 - Figure Supplement 1 - Source Data 2 (original western files)/Tim23_mito_pico/S2F1-0422-161443.tif
- Figure 1 - Figure Supplement 1 - Source Data 2 (original western files)/Tim23_mito_pico/S2F1-0422-161443_pub.tif
- Figure 1 - Figure Supplement 1 - Source Data 2 (original western files)/Tim23_mito_pico/S2F10-0422-161458.tif
- Figure 1 - Figure Supplement 1 - Source Data 2 (original western files)/Tim23_mito_pico/S2F10-0422-161458_pub.tif
- Figure 1 - Figure Supplement 1 - Source Data 2 (original western files)/Tim23_mito_pico/S2F2-0422-161445.tif
- Figure 1 - Figure Supplement 1 - Source Data 2 (original western files)/Tim23_mito_pico/S2F2-0422-161445_pub.tif
- Figure 1 - Figure Supplement 1 - Source Data 2 (original western files)/Tim23_mito_pico/S2F3-0422-161446.tif
- Figure 1 - Figure Supplement 1 - Source Data 2 (original western files)/Tim23_mito_pico/S2F3-0422-161446_pub.tif
- Figure 1 - Figure Supplement 1 - Source Data 2 (original western files)/Tim23_mito_pico/S2F4-0422-161448.tif
- Figure 1 - Figure Supplement 1 - Source Data 2 (original western files)/Tim23_mito_pico/S2F4-0422-161448_pub.tif
- Figure 1 - Figure Supplement 1 - Source Data 2 (original western files)/Tim23_mito_pico/S2F5-0422-161450.tif
- Figure 1 - Figure Supplement 1 - Source Data 2 (original western files)/Tim23_mito_pico/S2F5-0422-161450_pub.tif
- Figure 1 - Figure Supplement 1 - Source Data 2 (original western files)/Tim23_mito_pico/S2F6-0422-161451.tif
- Figure 1 - Figure Supplement 1 - Source Data 2 (original western files)/Tim23_mito_pico/S2F6-0422-161451_pub.tif
- Figure 1 - Figure Supplement 1 - Source Data 2 (original western files)/Tim23_mito_pico/S2F7-0422-161453.tif
- Figure 1 - Figure Supplement 1 - Source Data 2 (original western files)/Tim23_mito_pico/S2F7-0422-161453_pub.tif
- Figure 1 - Figure Supplement 1 - Source Data 2 (original western files)/Tim23_mito_pico/S2F8-0422-161455.tif
- Figure 1 - Figure Supplement 1 - Source Data 2 (original western files)/Tim23_mito_pico/S2F8-0422-161455_pub.tif
- Figure 1 - Figure Supplement 1 - Source Data 2 (original western files)/Tim23_mito_pico/S2F9-0422-161456.tif
- Figure 1 - Figure Supplement 1 - Source Data 2 (original western files)/Tim23_mito_pico/S2F9-0422-161456_pub.tif
