# Supplementary material for: Glutamine catabolism supports amino acid biosynthesis and suppresses the integrated stress response to promote photoreceptor survival
Source: eLife. 2025 May 21;13:RP100747. doi: 10.7554/eLife.100747 (PMC12094702; doi:10.7554/eLife.100747)
Supplement: Figure 3—source data 1. — Wild-type (WT) and Glsfl/fl;Pde6gCre:ERT2 (IND-cKO) 10 days after tamoxifen (TAM) treatment are denoted in the images. Rainbow molecular weight markers were utilized. The red boxes indicate the sections of membrane used in the final image. [file elife-100747-fig3-data1.zip]

Archive with 2 entries (1 files):
- Figure 3 - Source Data 1 (annotated western file)/
- Figure 3 - Source Data 1 (annotated western file)/Figure 3 - Source Data 1.tif
