# Supplementary material for: Glutamine catabolism supports amino acid biosynthesis and suppresses the integrated stress response to promote photoreceptor survival
Source: eLife. 2025 May 21;13:RP100747. doi: 10.7554/eLife.100747 (PMC12094702; doi:10.7554/eLife.100747)
Supplement: Figure 3—source data 2. [file elife-100747-fig3-data2.zip]

Archive with 43 entries (40 files):
- Figure 3 - Source Data 2 (original western files)/
- Figure 3 - Source Data 2 (original western files)/gls/
- Figure 3 - Source Data 2 (original western files)/gls/23.07.26_15.19.01.tif
- Figure 3 - Source Data 2 (original western files)/gls/23.07.26_15.19.01_PUB_600.tif
- Figure 3 - Source Data 2 (original western files)/gls/23.07.26_15.22.05+Marker.tif
- Figure 3 - Source Data 2 (original western files)/gls/23.07.26_15.22.05+Marker_PUB_600.tif
- Figure 3 - Source Data 2 (original western files)/gls/23.07.26_15.22.05.tif
- Figure 3 - Source Data 2 (original western files)/gls/23.07.26_15.22.05_marker.tif
- Figure 3 - Source Data 2 (original western files)/gls/23.07.26_15.22.05_marker_PUB_600.pdf
- Figure 3 - Source Data 2 (original western files)/gls/23.07.26_15.22.05_marker_PUB_600.psd
- Figure 3 - Source Data 2 (original western files)/gls/23.07.26_15.22.05_marker_PUB_600.tif
- Figure 3 - Source Data 2 (original western files)/gls/23.07.26_15.22.05_PUB_600.tif
- Figure 3 - Source Data 2 (original western files)/gls/23.07.26_15.23.10_S1_F01.tif
- Figure 3 - Source Data 2 (original western files)/gls/23.07.26_15.23.10_S1_F01_PUB_600.tif
- Figure 3 - Source Data 2 (original western files)/gls/23.07.26_15.23.10_S1_F02.tif
- Figure 3 - Source Data 2 (original western files)/gls/23.07.26_15.23.10_S1_F02_PUB_600.tif
- Figure 3 - Source Data 2 (original western files)/gls/23.07.26_15.23.10_S1_F03.tif
- Figure 3 - Source Data 2 (original western files)/gls/23.07.26_15.23.10_S1_F03_PUB_600.jpg
- Figure 3 - Source Data 2 (original western files)/gls/23.07.26_15.23.10_S1_F03_PUB_600.tif
- Figure 3 - Source Data 2 (original western files)/gls/23.07.26_15.23.10_S1_F04.tif
- Figure 3 - Source Data 2 (original western files)/gls/23.07.26_15.23.10_S1_F04_PUB_600.tif
- Figure 3 - Source Data 2 (original western files)/gls/23.07.26_15.23.10_S1_F05.tif
- Figure 3 - Source Data 2 (original western files)/gls/23.07.26_15.23.10_S1_F05_PUB_600.tif
- Figure 3 - Source Data 2 (original western files)/hsp90/
- Figure 3 - Source Data 2 (original western files)/hsp90/23.07.27_17.20.06.tif
- Figure 3 - Source Data 2 (original western files)/hsp90/23.07.27_17.20.06_PUB_600.tif
- Figure 3 - Source Data 2 (original western files)/hsp90/23.07.27_17.20.42+Marker.tif
- Figure 3 - Source Data 2 (original western files)/hsp90/23.07.27_17.20.42+Marker_PUB_600.tif
- Figure 3 - Source Data 2 (original western files)/hsp90/23.07.27_17.20.42.tif
- Figure 3 - Source Data 2 (original western files)/hsp90/23.07.27_17.20.42_marker.tif
- Figure 3 - Source Data 2 (original western files)/hsp90/23.07.27_17.20.42_marker_PUB_600.tif
- Figure 3 - Source Data 2 (original western files)/hsp90/23.07.27_17.20.42_PUB_600.tif
- Figure 3 - Source Data 2 (original western files)/hsp90/23.07.27_17.21.11_S1_F01.tif
- Figure 3 - Source Data 2 (original western files)/hsp90/23.07.27_17.21.11_S1_F01_PUB_600.jpg
- Figure 3 - Source Data 2 (original western files)/hsp90/23.07.27_17.21.11_S1_F01_PUB_600.tif
- Figure 3 - Source Data 2 (original western files)/hsp90/23.07.27_17.21.11_S1_F02.tif
- Figure 3 - Source Data 2 (original western files)/hsp90/23.07.27_17.21.11_S1_F02_PUB_600.tif
- Figure 3 - Source Data 2 (original western files)/hsp90/23.07.27_17.21.11_S1_F03.tif
- Figure 3 - Source Data 2 (original western files)/hsp90/23.07.27_17.21.11_S1_F03_PUB_600.tif
- Figure 3 - Source Data 2 (original western files)/hsp90/23.07.27_17.21.11_S1_F04.tif
- Figure 3 - Source Data 2 (original western files)/hsp90/23.07.27_17.21.11_S1_F04_PUB_600.tif
- Figure 3 - Source Data 2 (original western files)/hsp90/23.07.27_17.21.11_S1_F05.tif
- Figure 3 - Source Data 2 (original western files)/hsp90/23.07.27_17.21.11_S1_F05_PUB_600.tif
