# Supplementary material for: Glutamine catabolism supports amino acid biosynthesis and suppresses the integrated stress response to promote photoreceptor survival
Source: eLife. 2025 May 21;13:RP100747. doi: 10.7554/eLife.100747 (PMC12094702; doi:10.7554/eLife.100747)
Supplement: Figure 4—source data 2. [file elife-100747-fig4-data2.zip]

Archive with 76 entries (71 files):
- Figure 4 - Source Data 2 (original western files)/
- Figure 4 - Source Data 2 (original western files)/hsp90/
- Figure 4 - Source Data 2 (original western files)/hsp90/2022-1118-155132.tif
- Figure 4 - Source Data 2 (original western files)/hsp90/2022-1118-155132_pub.pdf
- Figure 4 - Source Data 2 (original western files)/hsp90/2022-1118-155132_pub.tif
- Figure 4 - Source Data 2 (original western files)/hsp90/2022-1118-155134.tif
- Figure 4 - Source Data 2 (original western files)/hsp90/2022-1118-155134_pub.tif
- Figure 4 - Source Data 2 (original western files)/hsp90/2022-1118-155136.tif
- Figure 4 - Source Data 2 (original western files)/hsp90/2022-1118-155136_pub.tif
- Figure 4 - Source Data 2 (original western files)/hsp90/S2F1-1118-155137.tif
- Figure 4 - Source Data 2 (original western files)/hsp90/S2F1-1118-155137_pub.tif
- Figure 4 - Source Data 2 (original western files)/hsp90/S2F10-1118-155153.tif
- Figure 4 - Source Data 2 (original western files)/hsp90/S2F10-1118-155153_pub.tif
- Figure 4 - Source Data 2 (original western files)/hsp90/S2F2-1118-155139.tif
- Figure 4 - Source Data 2 (original western files)/hsp90/S2F2-1118-155139_pub.tif
- Figure 4 - Source Data 2 (original western files)/hsp90/S2F3-1118-155141.tif
- Figure 4 - Source Data 2 (original western files)/hsp90/S2F3-1118-155141_pub.tif
- Figure 4 - Source Data 2 (original western files)/hsp90/S2F4-1118-155143.tif
- Figure 4 - Source Data 2 (original western files)/hsp90/S2F4-1118-155143_pub.tif
- Figure 4 - Source Data 2 (original western files)/hsp90/S2F5-1118-155144.tif
- Figure 4 - Source Data 2 (original western files)/hsp90/S2F5-1118-155144_pub.tif
- Figure 4 - Source Data 2 (original western files)/hsp90/S2F6-1118-155146.tif
- Figure 4 - Source Data 2 (original western files)/hsp90/S2F6-1118-155146_pub.tif
- Figure 4 - Source Data 2 (original western files)/hsp90/S2F7-1118-155148.tif
- Figure 4 - Source Data 2 (original western files)/hsp90/S2F7-1118-155148_pub.jpg
- Figure 4 - Source Data 2 (original western files)/hsp90/S2F7-1118-155148_pub.tif
- Figure 4 - Source Data 2 (original western files)/hsp90/S2F8-1118-155149.tif
- Figure 4 - Source Data 2 (original western files)/hsp90/S2F8-1118-155149_pub.tif
- Figure 4 - Source Data 2 (original western files)/hsp90/S2F9-1118-155151.tif
- Figure 4 - Source Data 2 (original western files)/hsp90/S2F9-1118-155151_pub.tif
- Figure 4 - Source Data 2 (original western files)/oxphos/
- Figure 4 - Source Data 2 (original western files)/oxphos/2022-1118-155726.tif
- Figure 4 - Source Data 2 (original western files)/oxphos/2022-1118-155726_pub.tif
- Figure 4 - Source Data 2 (original western files)/oxphos/2022-1118-155728.tif
- Figure 4 - Source Data 2 (original western files)/oxphos/2022-1118-155728_pub.tif
- Figure 4 - Source Data 2 (original western files)/oxphos/2022-1118-155729.tif
- Figure 4 - Source Data 2 (original western files)/oxphos/2022-1118-155729_pub.tif
- Figure 4 - Source Data 2 (original western files)/oxphos/2022-1118-155751.tif
- Figure 4 - Source Data 2 (original western files)/oxphos/2022-1118-155751_pub.tif
- Figure 4 - Source Data 2 (original western files)/oxphos/hsp90/
- Figure 4 - Source Data 2 (original western files)/oxphos/hsp90/gel1/
- Figure 4 - Source Data 2 (original western files)/oxphos/hsp90/gel1/23.01.25_12.00.56.tif
- Figure 4 - Source Data 2 (original western files)/oxphos/hsp90/gel1/23.01.25_12.01.42.pdf
- Figure 4 - Source Data 2 (original western files)/oxphos/hsp90/gel1/23.01.25_12.01.42.tif
- Figure 4 - Source Data 2 (original western files)/oxphos/hsp90/gel1/23.01.25_12.02.07_S1_F01.tif
- Figure 4 - Source Data 2 (original western files)/oxphos/hsp90/gel1/23.01.25_12.02.07_S1_F02.tif
- Figure 4 - Source Data 2 (original western files)/oxphos/hsp90/gel1/23.01.25_12.02.07_S1_F03.tif
- Figure 4 - Source Data 2 (original western files)/oxphos/hsp90/gel1/23.01.25_12.02.07_S1_F04.tif
- Figure 4 - Source Data 2 (original western files)/oxphos/hsp90/gel1/23.01.25_12.02.07_S1_F05.tif
- Figure 4 - Source Data 2 (original western files)/oxphos/hsp90/gel1/23.01.25_12.02.07_S1_F06.tif
- Figure 4 - Source Data 2 (original western files)/oxphos/hsp90/gel1/23.01.25_12.02.07_S1_F07.tif
- Figure 4 - Source Data 2 (original western files)/oxphos/hsp90/gel1/23.01.25_12.02.07_S1_F08.tif
- Figure 4 - Source Data 2 (original western files)/oxphos/hsp90/gel1/23.01.25_12.02.07_S1_F09.tif
- Figure 4 - Source Data 2 (original western files)/oxphos/hsp90/gel1/23.01.25_12.02.07_S1_F10.tif
- Figure 4 - Source Data 2 (original western files)/oxphos/S3F1-1118-155730.tif
- Figure 4 - Source Data 2 (original western files)/oxphos/S3F1-1118-155730_pub.tif
- Figure 4 - Source Data 2 (original western files)/oxphos/S3F10-1118-155749.tif
- Figure 4 - Source Data 2 (original western files)/oxphos/S3F10-1118-155749_pub.tif
- Figure 4 - Source Data 2 (original western files)/oxphos/S3F2-1118-155732.tif
- Figure 4 - Source Data 2 (original western files)/oxphos/S3F2-1118-155732_pub.tif
- Figure 4 - Source Data 2 (original western files)/oxphos/S3F3-1118-155734.tif
- Figure 4 - Source Data 2 (original western files)/oxphos/S3F3-1118-155734_pub.tif
- Figure 4 - Source Data 2 (original western files)/oxphos/S3F4-1118-155736.tif
- Figure 4 - Source Data 2 (original western files)/oxphos/S3F4-1118-155736_pub.tif
- Figure 4 - Source Data 2 (original western files)/oxphos/S3F5-1118-155739.tif
- Figure 4 - Source Data 2 (original western files)/oxphos/S3F5-1118-155739_pub.tif
- Figure 4 - Source Data 2 (original western files)/oxphos/S3F6-1118-155741.tif
- Figure 4 - Source Data 2 (original western files)/oxphos/S3F6-1118-155741_pub.tif
- Figure 4 - Source Data 2 (original western files)/oxphos/S3F7-1118-155743.tif
- Figure 4 - Source Data 2 (original western files)/oxphos/S3F7-1118-155743_pub.jpg
- Figure 4 - Source Data 2 (original western files)/oxphos/S3F7-1118-155743_pub.tif
- Figure 4 - Source Data 2 (original western files)/oxphos/S3F8-1118-155745.tif
- Figure 4 - Source Data 2 (original western files)/oxphos/S3F8-1118-155745_pub.jpg
- Figure 4 - Source Data 2 (original western files)/oxphos/S3F8-1118-155745_pub.tif
- Figure 4 - Source Data 2 (original western files)/oxphos/S3F9-1118-155747.tif
- Figure 4 - Source Data 2 (original western files)/oxphos/S3F9-1118-155747_pub.tif
