# Supplementary material for: Glutamine catabolism supports amino acid biosynthesis and suppresses the integrated stress response to promote photoreceptor survival
Source: eLife. 2025 May 21;13:RP100747. doi: 10.7554/eLife.100747 (PMC12094702; doi:10.7554/eLife.100747)
Supplement: Figure 6—source data 2. [file elife-100747-fig6-data2.zip]

Archive with 115 entries (109 files):
- Figure 6 - Source Data 2 (original western files)/
- Figure 6 - Source Data 2 (original western files)/01312023_Wstn_Puro/
- Figure 6 - Source Data 2 (original western files)/01312023_Wstn_Puro/23.01.31_13.00.36.tif
- Figure 6 - Source Data 2 (original western files)/01312023_Wstn_Puro/23.01.31_13.01.56.tif
- Figure 6 - Source Data 2 (original western files)/01312023_Wstn_Puro/23.01.31_13.02.35.tif
- Figure 6 - Source Data 2 (original western files)/01312023_Wstn_Puro/23.01.31_13.04.20.tif
- Figure 6 - Source Data 2 (original western files)/01312023_Wstn_Puro/23.01.31_13.04.51.tif
- Figure 6 - Source Data 2 (original western files)/01312023_Wstn_Puro/23.01.31_13.05.03.tif
- Figure 6 - Source Data 2 (original western files)/01312023_Wstn_Puro/23.01.31_13.05.17.tif
- Figure 6 - Source Data 2 (original western files)/01312023_Wstn_Puro/23.01.31_13.05.26.tif
- Figure 6 - Source Data 2 (original western files)/01312023_Wstn_Puro/23.01.31_13.05.37.tif
- Figure 6 - Source Data 2 (original western files)/01312023_Wstn_Puro/23.01.31_13.05.47_S1_F01.tif
- Figure 6 - Source Data 2 (original western files)/01312023_Wstn_Puro/23.01.31_13.05.47_S1_F02+Marker.tif
- Figure 6 - Source Data 2 (original western files)/01312023_Wstn_Puro/23.01.31_13.05.47_S1_F02.tif
- Figure 6 - Source Data 2 (original western files)/01312023_Wstn_Puro/23.01.31_13.05.47_S1_F03.tif
- Figure 6 - Source Data 2 (original western files)/01312023_Wstn_Puro/23.01.31_13.05.47_S1_F04.tif
- Figure 6 - Source Data 2 (original western files)/01312023_Wstn_Puro/23.01.31_13.05.47_S1_F05.tif
- Figure 6 - Source Data 2 (original western files)/01312023_Wstn_Puro/23.01.31_13.05.47_S1_F06.tif
- Figure 6 - Source Data 2 (original western files)/01312023_Wstn_Puro/23.01.31_13.05.47_S1_F07.tif
- Figure 6 - Source Data 2 (original western files)/01312023_Wstn_Puro/23.01.31_13.05.47_S1_F08.tif
- Figure 6 - Source Data 2 (original western files)/01312023_Wstn_Puro/23.01.31_13.05.47_S1_F09+Marker.tif
- Figure 6 - Source Data 2 (original western files)/01312023_Wstn_Puro/23.01.31_13.05.47_S1_F09.tif
- Figure 6 - Source Data 2 (original western files)/01312023_Wstn_Puro/23.01.31_13.05.47_S1_F10.tif
- Figure 6 - Source Data 2 (original western files)/01312023_Wstn_Puro/23.01.31_13.05.47_S1_marker.tif
- Figure 6 - Source Data 2 (original western files)/01312023_Wstn_Puro/23.01.31_13.07.51_S2_F01.tif
- Figure 6 - Source Data 2 (original western files)/01312023_Wstn_Puro/23.01.31_13.07.51_S2_F02.tif
- Figure 6 - Source Data 2 (original western files)/01312023_Wstn_Puro/23.01.31_13.07.51_S2_F03.tif
- Figure 6 - Source Data 2 (original western files)/01312023_Wstn_Puro/23.01.31_13.07.51_S2_F04.tif
- Figure 6 - Source Data 2 (original western files)/01312023_Wstn_Puro/23.01.31_13.07.51_S2_F05.tif
- Figure 6 - Source Data 2 (original western files)/01312023_Wstn_Puro/23.01.31_13.07.51_S2_F06.tif
- Figure 6 - Source Data 2 (original western files)/01312023_Wstn_Puro/23.01.31_13.07.51_S2_F07.tif
- Figure 6 - Source Data 2 (original western files)/01312023_Wstn_Puro/23.01.31_13.07.51_S2_F08.tif
- Figure 6 - Source Data 2 (original western files)/01312023_Wstn_Puro/23.01.31_13.07.51_S2_F09.tif
- Figure 6 - Source Data 2 (original western files)/01312023_Wstn_Puro/23.01.31_13.07.51_S2_F10.tif
- Figure 6 - Source Data 2 (original western files)/01312023_Wstn_Puro/23.01.31_13.07.51_S2_marker.tif
- Figure 6 - Source Data 2 (original western files)/01312023_Wstn_Puro/KO quantitation.tif
- Figure 6 - Source Data 2 (original western files)/01312023_Wstn_Puro/WT.tif
- Figure 6 - Source Data 2 (original western files)/ATF4-cell signaling/
- Figure 6 - Source Data 2 (original western files)/ATF4-cell signaling/23.01.16_16.33.38.tif
- Figure 6 - Source Data 2 (original western files)/ATF4-cell signaling/23.01.16_16.34.26.tif
- Figure 6 - Source Data 2 (original western files)/ATF4-cell signaling/23.01.16_16.35.38_S2_F01.tif
- Figure 6 - Source Data 2 (original western files)/ATF4-cell signaling/23.01.16_16.35.38_S2_F02.tif
- Figure 6 - Source Data 2 (original western files)/ATF4-cell signaling/23.01.16_16.35.38_S2_F03.tif
- Figure 6 - Source Data 2 (original western files)/ATF4-cell signaling/23.01.16_16.35.38_S2_F04.tif
- Figure 6 - Source Data 2 (original western files)/ATF4-cell signaling/23.01.16_16.35.38_S2_F05.tif
- Figure 6 - Source Data 2 (original western files)/ATF4-cell signaling/23.01.16_16.35.38_S2_F06.tif
- Figure 6 - Source Data 2 (original western files)/ATF4-cell signaling/23.01.16_16.35.38_S2_F07.tif
- Figure 6 - Source Data 2 (original western files)/ATF4-cell signaling/23.01.16_16.35.38_S2_F08.tif
- Figure 6 - Source Data 2 (original western files)/ATF4-cell signaling/23.01.16_16.35.38_S2_F09.tif
- Figure 6 - Source Data 2 (original western files)/ATF4-cell signaling/23.01.16_16.35.38_S2_F10.jpg
- Figure 6 - Source Data 2 (original western files)/ATF4-cell signaling/23.01.16_16.35.38_S2_F10.tif
- Figure 6 - Source Data 2 (original western files)/eIF1a-Total/
- Figure 6 - Source Data 2 (original western files)/eIF1a-Total/23.01.16_16.37.30.tif
- Figure 6 - Source Data 2 (original western files)/eIF1a-Total/23.01.16_16.38.05.tif
- Figure 6 - Source Data 2 (original western files)/eIF1a-Total/23.01.16_16.39.29_S3_F01.tif
- Figure 6 - Source Data 2 (original western files)/eIF1a-Total/23.01.16_16.39.29_S3_F02.tif
- Figure 6 - Source Data 2 (original western files)/eIF1a-Total/23.01.16_16.39.29_S3_F03.tif
- Figure 6 - Source Data 2 (original western files)/eIF1a-Total/23.01.16_16.39.29_S3_F04.tif
- Figure 6 - Source Data 2 (original western files)/eIF1a-Total/23.01.16_16.39.29_S3_F05.tif
- Figure 6 - Source Data 2 (original western files)/eIF1a-Total/23.01.16_16.39.29_S3_F06.tif
- Figure 6 - Source Data 2 (original western files)/eIF1a-Total/23.01.16_16.39.29_S3_F07.tif
- Figure 6 - Source Data 2 (original western files)/eIF1a-Total/23.01.16_16.39.29_S3_F08.tif
- Figure 6 - Source Data 2 (original western files)/eIF1a-Total/23.01.16_16.39.29_S3_F09.tif
- Figure 6 - Source Data 2 (original western files)/eIF1a-Total/23.01.16_16.39.29_S3_F10.tif
- Figure 6 - Source Data 2 (original western files)/eIF1a-Total/23.01.20_14.53.32.tif
- Figure 6 - Source Data 2 (original western files)/eIF1a-Total/23.01.20_14.54.06.tif
- Figure 6 - Source Data 2 (original western files)/eIF1a-Total/23.01.20_14.54.57_S1_F01.tif
- Figure 6 - Source Data 2 (original western files)/eIF1a-Total/23.01.20_14.54.57_S1_F02.jpg
- Figure 6 - Source Data 2 (original western files)/eIF1a-Total/23.01.20_14.54.57_S1_F02.tif
- Figure 6 - Source Data 2 (original western files)/eIF1a-Total/23.01.20_14.54.57_S1_F03.tif
- Figure 6 - Source Data 2 (original western files)/eIF1a-Total/23.01.20_14.54.57_S1_F04.tif
- Figure 6 - Source Data 2 (original western files)/eIF1a-Total/23.01.20_14.54.57_S1_F05.tif
- Figure 6 - Source Data 2 (original western files)/eIF1a-Total/23.01.20_14.54.57_S1_F06.tif
- Figure 6 - Source Data 2 (original western files)/eIF1a-Total/23.01.20_14.54.57_S1_F07.tif
- Figure 6 - Source Data 2 (original western files)/eIF1a-Total/23.01.20_14.54.57_S1_F08.tif
- Figure 6 - Source Data 2 (original western files)/eIF1a-Total/23.01.20_14.54.57_S1_F09.tif
- Figure 6 - Source Data 2 (original western files)/eIF1a-Total/23.01.20_14.54.57_S1_F10.tif
- Figure 6 - Source Data 2 (original western files)/eIF2a-P-S51/
- Figure 6 - Source Data 2 (original western files)/eIF2a-P-S51/23.01.20_15.12.53.tif
- Figure 6 - Source Data 2 (original western files)/eIF2a-P-S51/23.01.20_15.13.23_S6_F01.tif
- Figure 6 - Source Data 2 (original western files)/eIF2a-P-S51/23.01.20_15.13.23_S6_F02.tif
- Figure 6 - Source Data 2 (original western files)/eIF2a-P-S51/23.01.20_15.13.23_S6_F03.tif
- Figure 6 - Source Data 2 (original western files)/eIF2a-P-S51/23.01.20_15.13.23_S6_F04.tif
- Figure 6 - Source Data 2 (original western files)/eIF2a-P-S51/23.01.20_15.13.23_S6_F05.tif
- Figure 6 - Source Data 2 (original western files)/eIF2a-P-S51/23.01.20_15.13.23_S6_F06.tif
- Figure 6 - Source Data 2 (original western files)/eIF2a-P-S51/23.01.20_15.13.23_S6_F07.tif
- Figure 6 - Source Data 2 (original western files)/eIF2a-P-S51/23.01.20_15.13.23_S6_F08.tif
- Figure 6 - Source Data 2 (original western files)/eIF2a-P-S51/23.01.20_15.13.23_S6_F09.tif
- Figure 6 - Source Data 2 (original western files)/eIF2a-P-S51/23.01.20_15.13.23_S6_F10.tif
- Figure 6 - Source Data 2 (original western files)/eIF2a-P-S51/23.01.20_15.14.25_S7_F01.tif
- Figure 6 - Source Data 2 (original western files)/eIF2a-P-S51/23.01.20_15.14.25_S7_F02.tif
- Figure 6 - Source Data 2 (original western files)/eIF2a-P-S51/23.01.20_15.14.25_S7_F03.jpg
- Figure 6 - Source Data 2 (original western files)/eIF2a-P-S51/23.01.20_15.14.25_S7_F03.tif
- Figure 6 - Source Data 2 (original western files)/eIF2a-P-S51/23.01.20_15.14.25_S7_F04.tif
- Figure 6 - Source Data 2 (original western files)/eIF2a-P-S51/23.01.20_15.14.25_S7_F05.tif
- Figure 6 - Source Data 2 (original western files)/eIF2a-P-S51/23.01.20_15.14.25_S7_F06.tif
- Figure 6 - Source Data 2 (original western files)/eIF2a-P-S51/23.01.20_15.14.25_S7_F07.jpg
- Figure 6 - Source Data 2 (original western files)/eIF2a-P-S51/23.01.20_15.14.25_S7_F07.tif
- Figure 6 - Source Data 2 (original western files)/eIF2a-P-S51/23.01.20_15.14.25_S7_F08.tif
- Figure 6 - Source Data 2 (original western files)/eIF2a-P-S51/23.01.20_15.14.25_S7_F09.tif
- Figure 6 - Source Data 2 (original western files)/eIF2a-P-S51/23.01.20_15.14.25_S7_F10.tif
- Figure 6 - Source Data 2 (original western files)/hsp90/
- Figure 6 - Source Data 2 (original western files)/hsp90/23.01.25_12.04.30.tif
- Figure 6 - Source Data 2 (original western files)/hsp90/23.01.25_12.04.57.tif
- Figure 6 - Source Data 2 (original western files)/hsp90/23.01.25_12.05.21_S2_F01.tif
- Figure 6 - Source Data 2 (original western files)/hsp90/23.01.25_12.05.21_S2_F02.tif
- Figure 6 - Source Data 2 (original western files)/hsp90/23.01.25_12.05.21_S2_F03.tif
- Figure 6 - Source Data 2 (original western files)/hsp90/23.01.25_12.05.21_S2_F04.tif
- Figure 6 - Source Data 2 (original western files)/hsp90/23.01.25_12.05.21_S2_F05.tif
- Figure 6 - Source Data 2 (original western files)/hsp90/23.01.25_12.05.21_S2_F06.tif
- Figure 6 - Source Data 2 (original western files)/hsp90/23.01.25_12.05.21_S2_F07.jpg
- Figure 6 - Source Data 2 (original western files)/hsp90/23.01.25_12.05.21_S2_F07.tif
- Figure 6 - Source Data 2 (original western files)/hsp90/23.01.25_12.05.21_S2_F08.tif
- Figure 6 - Source Data 2 (original western files)/hsp90/23.01.25_12.05.21_S2_F09.tif
- Figure 6 - Source Data 2 (original western files)/hsp90/23.01.25_12.05.21_S2_F10.tif
